# Supplementary material for: Characterization of Firmiana danxiaensis plastomes and comparative analysis of Firmiana: insight into its phylogeny and evolution
Source: BMC Genomics. 2024 Feb 22;25:203. doi: 10.1186/s12864-024-10046-2 (PMC10885454; doi:10.1186/s12864-024-10046-2)
Supplement: Supplementary file 4 — Supplementary Material 4 [file 12864_2024_10046_MOESM4_ESM.xlsx]

## Sheet: Table S1
Table S1 Values of soil properties in two habitats of Firmiana danxiaensis
		Danxia landform	Karst landform			Danxia landform	Karst landform
pH	/	5.50±0.34	6.83±0.54	AK	(mg/kg)	78.95±28.68	86.81±20.35
SOM	(g/kg)	49.70±18.23	90.47±19.77	TCa	(mg/kg)	1818.06±982.57	15149.03±5050.80
TN	(g/kg)	2.55±0.99	5.78±1.33	Tmg	(mg/kg)	2604.30±809.85	3493.58±1652.03
TP	(g/kg)	0.30±0.16	0.82±0.29	TCd	(mg/kg)	0.31±0.15	2.16±1.17
TK	(g/kg)	22.79±6.07	14.58±6.20	ECa	(mg/kg)	1482.35±782.05	6745.89±617.25
AN	(mg/kg)	161.74±74.60	374.98±117.52	EMg	(mg/kg)	29.83±20.59	97.01±21.10
OP	(mg/kg)	2.03±1.10	0.35±0.08	ACd	(mg/kg)	0.15±0.10	0.74±0.08

## Sheet: Table S2
Table S2 Specimen information of Firmiana danxiaensis
Location	Abbreviation	Longitude	Latitude	Collection number	Specimen number
Shixing County	SX	114°04′13″ E	25°01′06″ N	LYL0009-1；LYL0009-2	908669
Nanxiong City	NX	114°12′22″ E	25°07′14″ N	LYL0002-1；LYL0002-2	908661
Danxia Mountain	DX	113°44′03″ E	25°01′26″ N	LYL0008-1；LYL0008-2	908667
Yingde City	YD	113°21′48″ E	24°20′16″ N	LYL0004-1；LYL0004-2	908663

## Sheet: Table S3
Table S3 Distribution of SSR in chloroplast genome of F. danxiaensis
species	SSR	mono		di		tri	tetra								penta
		A/T	C/G	AG/CT	AT/AT	AAT/ATT	TTAT/ATAA	TCTA/TAGA	ATCT/AGAT	AAAT/ATTT	TATT/AATA	TTGA/TCAA	CATT/AATG	ATAG/CTAT	AAAAT/ATTTT	TATTA/TAATA	TAAAG/CTTTA	AGAAA/TTTCT	TAGAA/TTCTA	TTTTC/GAAAA	ACTTT/AAAGT	TAATA/TATTA
F. danxiaesis(SX)	174	102	4	1	9	1	1	1	1	1	2	1	1	0	1	1	1	1	1	1	1	1
F. danxiaesis(NX)	174	102	4	1	9	1	1	1	1	1	2	1	1	0	1	1	1	1	1	1	1	1
F. danxiaesis(DX)	173	101	4	1	9	1	1	1	1	1	2	1	1	0	1	1	1	1	1	1	1	1
F. danxiaesis(YD)	173	101	4	1	9	1	1	0	0	2	1	1	1	2	1	1	1	1	1	1	1	1

## Sheet: Table S4
Table S4 Statistics of max relative synonymous codon usage values to each amino acids among chloroplast genomes of Firmiana danxiaensis in 4 locations
locations	SX		NX		DX		YD
Amino acids	Codon	Max RSCU	Codon	Max RSCU	Codon	Max RSCU	Codon	Max RSCU
Alanine			GCT	1.2879			GCA	1.2335
Arginine			CGA	1.0759			AGA,AGG	1.9850, 1.0939
Asparagine			AAT	1.4421
Aspartic acid							GAT	1.4822
Cysteine					TGT	1.2443
Glutamic acid							GAA	1.4148
Glutamine							CAA	1.4371
Glycine			GGA	1.4302	GGT	1.0315	GGG	1.0356
Histidine					CAT	1.424
Isoleucine					ATA	1.0607	ATT	1.2497
Leucine	TTG	1.2931	CTT	1.2288	CTA	1.0023	TTA	1.5021
Lysine							AAA	1.3833
Phenylalanine					TTT	1.2383
Proline	CCC	1.0287	CCT	1.144			CCA	1.3099
Serine					TCT	1.4969	TCA	1.389
Threonine	ACT	1.227			ACC	1.0094	ACA	1.2048
Tyrosine					TAT	1.4142
Valine					GTA	1.2192	GTT	1.4358

## Sheet: Table S5
Table S5 13 genes presented variations in six pairwise comparisons among chloroplast genomes of Firmiana danxiaensis in 4 locations
Gene	SX-NX	SX-DX	SX-YD	NX-DX	NX-YD	DX-YD
matK		S		S		S
		S	NS	NS	NS
atpF		S	NS	NS	NS
rpoC2		S	S	S	S
	NS			NS	NS
rpoC1				S	NS
	S	S	S	S	S
rps4		S	S	S	S
atpE		S	S	S	S
rpoA		S	S	S	S
rps3	NS	S	S	NS	NS
	S
ndhF		S	S	S	S
ndhE		NS	NS	NS	NS
ndhH	NS			NS	NS
ycf1		NS		NS		NS
	S	S		S	S	S
				S
psaA	NS	NS	NS

## Sheet: Table S6
Table S6 Summary of major plastome features in Firmiana
Species	size (bp)				Number of genes				G+C (%)
	Genome	LSC	SSC	IR	Total	CDS	tRNA	rRNA	Genome
Firmiana danxiaensis(SX)	160832	89737	20049	25523	129	78	37	8	36.9
Firmiana danxiaensis(NX)	160836	89739	20051	25523	129	78	37	8	36.9
Firmiana danxiaensis(DX)	161016	89905	20067	25522	129	78	37	8	36.9
Firmiana danxiaensis(YD)	161206	90135	20027	25522	129	78	37	8	36.9
Firmiana colorata	162315	89573	19266	26648	130	78	37	8	37.1
Firmiana kwangensis	160836	89700	19970	25583	131	78	37	8	37
Firmiana pulcherrima	159556	88444	19960	25576	125	78	35	8	37.1
Firmiana simplex	161268	90146	20024	25549	132	78	37	8	36.9
Firmiana major	161302	90178	20038	25543	132	78	37	8	36.9
Firmiana hainanensis	160816	89753	20021	25521	129	78	36	8	37

## Sheet: Table S7
Table S7 Accession No. of the 14 complete chloroplast genomes for species used in the sdudy
Species	Accession No.	Species	Accession No.
Firmiana danxiaensis (SX)	ON872508	Firmiana pulcherrima	MF621982
Firmiana danxiaensis (NX)	ON872509	Firmiana simplex	NC_041438
Firmiana danxiaensis (DX)	ON872510	Firmiana major	NC_037242
Firmiana danxiaensis (YD)	ON872511	Firmiana hainanensis	ON872512
Firmiana danxiaensis	MN720649	Sterculia monosperma	NC_053571.1
Firmiana colorata	MN533965	Tilia amurensis	MH169579.1
Firmiana kwangensis	MN786867	Pterospermum kingtungense	MK962315.1
